# Supplementary material for: Emotional and Directional Enabled Programmable Flexible Haptic Interface for Enhanced Cognition in Disabled Community
Source: Research (Wash D C). 2025 Jun 3;8:0714. doi: 10.34133/research.0714 (PMC12133101; doi:10.34133/research.0714)
Supplement: Supplementary 1 — Figs. S1 to S27 Tables S1 to S6 Notes S1 to S4 Movies S1 and S2 [file research.0714.f1.zip]

Archive with 3 entries (3 files):
- Supplementary Materials-r1-Research.docx
- Video S1.mp4
- Video S2.mp4
